# Supplementary material for: Valorization of the Antioxidant Effect of Mantua PGI Pear By-Product Extracts: Preparation, Analysis and Biological Investigation
Source: Antioxidants (Basel). 2023 Jan 7;12(1):144. doi: 10.3390/antiox12010144 (PMC9854704; doi:10.3390/antiox12010144)
Supplement: Supplementary file 1 [file antioxidants-12-00144-s001.zip]

Archive with 1 entries (1 files):
- antioxidants-2105668-supplementary.pdf
